# Supplementary material for: Drosophila Importin Alpha 1 (Dα1) Is Required to Maintain Germline Stem Cells in the Testis Niche
Source: Cells. 2024 Mar 12;13(6):494. doi: 10.3390/cells13060494 (PMC10969130; doi:10.3390/cells13060494)
Supplement: Supplementary file 1 [file cells-13-00494-s001.zip]

Archive with 1 entries (1 files):
- cells-2880144-SI.pdf
